# Supplementary material for: Association of Health Information Literacy and Health Outcomes Among Individuals with Type 2 Diabetes and Metabolic Syndrome
Source: Nurs Rep. 2025 Mar 5;15(3):90. doi: 10.3390/nursrep15030090 (PMC11944319; doi:10.3390/nursrep15030090)
Supplement: Supplementary file 1 [file nursrep-15-00090-s001.zip]

Archive with 3 entries (3 files):
- Supplementary Figure S1 Flow diagram.pdf
- Supplementary Table S1 Reporting Checklist.pdf
- Supplementary Table S2-3.pdf
